# Supplementary material for: A New Frequentist Implementation of the Daniels and Hughes Bivariate Meta‐Analysis Model for Surrogate Endpoint Evaluation
Source: Biom J. 2025 Mar 19;67(2):e70048. doi: 10.1002/bimj.70048 (PMC11921291; doi:10.1002/bimj.70048)
Supplement: Supplementary file 1 — Supporting Information [file BIMJ-67-e70048-s001.zip]

Archive with 12 entries (11 files):
- Supplementary_Codes/
- Supplementary_Codes/ALL_SIM.RData
- Supplementary_Codes/EG_one.csv
- Supplementary_Codes/EG_two.csv
- Supplementary_Codes/Examples_sessionInfo_supplement.pdf
- Supplementary_Codes/Examples_sessionInfo_supplement.Rmd
- Supplementary_Codes/Generate_ss_supplement.pdf
- Supplementary_Codes/Generate_ss_supplement.Rmd
- Supplementary_Codes/NICE_tech_DSU.txt
- Supplementary_Codes/README.txt
- Supplementary_Codes/SIM_STUDY_RESULTS_sessionInfo.html
- Supplementary_Codes/SIM_STUDY_RESULTS_sessionInfo.Rmd
