# Supplementary material for: A New Frequentist Implementation of the Daniels and Hughes Bivariate Meta‐Analysis Model for Surrogate Endpoint Evaluation
Source: Biom J. 2025 Mar 19;67(2):e70048. doi: 10.1002/bimj.70048 (PMC11921291; doi:10.1002/bimj.70048)
Supplement: Supplementary file 1 — Supporting Information [file BIMJ-67-e70048-s001.zip › Supplementary_Codes/EG_one.csv]

ID	Study	Analysis	log_HR_OS	log_HR_OS_SE	log_HR_PFS	log_HR_PFS_SE	Analysis details
1	Hurwitz 2004	1	-0.4155	0.1034	-0.6162	0.0977	First-line CTX with versus without Bevacizumab
2	Kabbinavar 2003	1	-0.1508	0.3429	-0.6162	0.2822	First-line CTX with versus without Bevacizumab
3	Kabbinavar 2005	1	-0.2357	0.1722	-0.6931	0.1949	First-line CTX with versus without Bevacizumab
4	Saltz 2008	1	-0.1165	0.0678	-0.1863	0.0618	First-line CTX with versus without Bevacizumab
5	Giantonio 2007	2	-0.2877	0.0881	-0.4943	0.093	Second-line CTX with versus without Bevacizumab
6	Hecht 2007	3	0.077	0.0707	-0.1165	0.0709	First-line CTX with versus without Vatalanib (PTK 787/ZK 222584)
