# Supplementary material for: A New Frequentist Implementation of the Daniels and Hughes Bivariate Meta‐Analysis Model for Surrogate Endpoint Evaluation
Source: Biom J. 2025 Mar 19;67(2):e70048. doi: 10.1002/bimj.70048 (PMC11921291; doi:10.1002/bimj.70048)
Supplement: Supplementary file 1 — Supporting Information [file BIMJ-67-e70048-s001.zip › Supplementary_Codes/EG_two.csv]

Estimate	Type	Subtype	HR	HRlower	HRupper	HRcover	OddsRatio	Oddslower	Oddsupper
1	Chemo	Chemo	0.79	0.67	0.92	0.95	3.03	2.14	4.29
2	Chemo	Chemo	1.03	0.86	1.23	0.95	1.74	1.23	2.46
3	Chemo	Chemo	0.93	0.78	1.11	0.95	2.06	1.46	2.9
4	Chemo	Chemo	0.99	0.65	1.5	0.95	3.43	1.76	6.69
5	Chemo	Chemo	0.68	0.5	0.93	0.95	3.4	2.05	5.66
6	Chemo	Chemo	1.07	0.83	1.36	0.95	0.82	0.51	1.32
7	Chemo	Chemo	0.93	0.6	1.42	0.95	0.71	0.35	1.47
8	Chemo	Chemo	0.85	0.58	1.24	0.95	1.07	0.59	1.93
9	Chemo	Chemo	1	0.86	1.16	0.95	1.05	0.8	1.38
10	Chemo	Chemo	0.92	0.8	1.07	0.95	1.46	1.12	1.92
11	Chemo	Chemo	0.92	0.63	1.35	0.95	1.97	0.93	4.2
12	Chemo	Chemo	1.01	0.72	1.42	0.95	1.71	0.93	3.15
13	Chemo	Chemo	0.95	0.68	1.35	0.95	2	1.01	3.97
14	Chemo	Chemo	1	0.74	1.33	0.95	1.26	0.69	2.33
15	Chemo	Chemo	1	0.65	1.54	0.95	1.16	0.52	2.59
16	Chemo	Chemo	0.88	0.64	1.23	0.95	1.82	1.15	2.9
17	Chemo	Chemo	1.15	0.93	1.42	0.95	0.78	0.53	1.16
18	Chemo	Chemo	0.9	0.7	1.16	0.95	0.8	0.5	1.28
19	Chemo	Chemo	0.82	0.53	1.27	0.95	1.2	0.55	2.65
20	Chemo	Chemo	0.96	0.79	1.15	0.95	0.63	0.43	0.93
21	Chemo	Chemo	1.01	0.84	1.23	0.95	0.81	0.57	1.16
22	Chemo	Chemo	0.66	0.47	0.93	0.95	3.96	2.06	7.61
23	Chemo	Chemo	0.84	0.74	0.96	0.95	1.12	0.86	1.45
24	IO	IOmono	0.83	0.65	1.07	0.95	0.89	0.62	1.27
25	IO	IOmono	1.02	0.8	1.3	0.95	0.7	0.46	1.06
26	IO	IOmono	0.88	0.73	1.06	0.975	0.89	0.65	1.21
27	IO	IOmono	0.65	0.5	0.86	0.95	2.11	1.31	3.39
28	IO	IOmono	0.82	0.71	0.93	0.95	1.04	0.81	1.33
29	IO	IOmono	0.76	0.56	1.02	0.9754	0.91	0.58	1.43
30	IO	IOchemo	0.79	0.64	0.98	0.95	2.07	1.48	2.9
31	IO	IOchemo	0.88	0.73	1.05	0.95	1.39	1.03	1.88
32	IO	IOchemo	0.81	0.64	1.03	0.95	1.86	1.33	2.61
33	IO	IOchemo	0.88	0.72	1.08	0.95	1.05	0.78	1.42
34	IO	IOchemo	0.78	0.64	0.96	0.95	1.88	1.38	2.55
35	IO	IOchemo	0.78	0.6	1.02	0.9772	2.03	1.28	3.2
36	IO	IOchemo	0.81	0.67	0.97	0.95	2.45	1.82	3.31
37	IO	IOchemo	0.56	0.32	0.95	0.95	3.03	1.44	6.36
38	IO	IOchemo	0.56	0.45	0.7	0.95	3.84	2.58	5.7
39	IO	IOchemo	0.71	0.58	0.88	0.95	2.68	1.91	3.77
40	IO	IOdouble	0.85	0.61	1.17	0.9877	0.87	0.55	1.36
41	IO	IOdouble	0.73	0.64	0.84	0.95	1.29	1	1.65
42	IO	IOdouble	0.66	0.55	0.8	0.95	1.87	1.36	2.58
