# Supplementary material for: A New Frequentist Implementation of the Daniels and Hughes Bivariate Meta‐Analysis Model for Surrogate Endpoint Evaluation
Source: Biom J. 2025 Mar 19;67(2):e70048. doi: 10.1002/bimj.70048 (PMC11921291; doi:10.1002/bimj.70048)
Supplement: Supplementary file 1 — Supporting Information [file BIMJ-67-e70048-s001.zip › Supplementary_Codes/NICE_tech_DSU.txt]

## Model from NICE TECH DSU 
model{
#within study precision matrix
#rho_w<-corr_w #if known, a fixed correlation can be used
#rho_w~dunif(0,0.999) #we assume positive within-study correlation
for (i in 1:N) {
Prec_w[i,1:2,1:2] <- inverse(sigma[i,1:2,1:2])
#covariance matrix for the j-th study - using covariance matrix
sigma[i,1,1]<-Var_response[i]
sigma[i,2,2]<-Var_outcome[i]
sigma[i,1,2]<-Cov[i]
sigma[i,2,1]<-Cov[i]
}
# Random effects model
for (i in 1:N) {
Y[i,1:2]~dmnorm(delta[i,1:2], Prec_w[i,1:2,1:2])
# product normal formulation for the between study part:
delta[i,1]~dnorm(0.0, 0.001)
delta[i,2]~dnorm(eta2[i],prec2)
eta2[i]<-lambda0+lambda1*delta[i,1]
}
lambda0~dnorm(0.0, 1.0E-3)
lambda1~dnorm(0.0, 1.0E-3)
psi.2~dunif(0,2)
psi2.sq<-psi.2*psi.2
prec2<-1/psi2.sq
}
	
	
