# Supplementary material for: A New Frequentist Implementation of the Daniels and Hughes Bivariate Meta‐Analysis Model for Surrogate Endpoint Evaluation
Source: Biom J. 2025 Mar 19;67(2):e70048. doi: 10.1002/bimj.70048 (PMC11921291; doi:10.1002/bimj.70048)
Supplement: Supplementary file 1 — Supporting Information [file BIMJ-67-e70048-s001.zip › Supplementary_Codes/README.txt]

A new frequentist implementation  of the Daniels and Hughes bivariate meta-analysis model for surrogate endpoint evaluation

Dan Jackson et al.

Author of the code: Dan Jackson, QC by Mike Sweeting

Code execution process:

1. SIM_STUDY_RESULTS_sessionInfo.Rmd. This produces all simulation study figures, and outputs the plots in Figures 1 and 2 in the main paper. All simulation study results (that typically take over 24 hours to produce) are pre-generated and stored in the R workspace "ALL_SIM". Place the "ALL_SIM" R workspace in the working directory. Lines 54-55 read in "ALL_SIM.RData" (and check the dimension of "results_all" to check the data have been read in). As explained in the codes, if the simulation study results have been produced by the user (see 3 below, resulting in 54 spreadsheets of simulation study results) then lines 38-50 can be used instead of lines 54 and 55.   
2. 

2. Examples_sessionInfo_supplement.Rmd. This produces the results for both numerical examples. Place files "EG_one", "EG_two" and "NICE_tech_DSU" in the current working directory. This file produces Tables 1 and 2 of the main paper as csv files, and also the plots in Figure 3. The codes require the rjags package, that requires JAGS to be installed. 

3. Generate_ss_supplement.Rmd. This performs the simulation study. Place file "NICE_tech_DSU" in the current working directory. These codes produce 54 spreadsheets containing the simulation study results. The codes require the rjags package, that requires JAGS to be installed. As explained in 1. above, these results typically take over 24 hours to produce. If these codes are run, so that the 54 spreadsheets are produced, the spreadsheets can be used directly instead of reading in ALL_SIM.RData in step 1 above. 

This code was written/evaluated in R with the following software versions:

1. SIM_STUDY_RESULTS_sessionInfo.Rmd

## R version 4.3.1 (2023-06-16)
## Platform: x86_64-pc-linux-gnu (64-bit)
## Running under: Rocky Linux 8.6 (Green Obsidian)
## 
## Matrix products: default
## BLAS/LAPACK: FlexiBLAS OPENBLAS;  LAPACK version 3.9.0
## 
## locale:
##  [1] LC_CTYPE=en_US.UTF-8       LC_NUMERIC=C              
##  [3] LC_TIME=en_US.UTF-8        LC_COLLATE=en_US.UTF-8    
##  [5] LC_MONETARY=en_US.UTF-8    LC_MESSAGES=C             
##  [7] LC_PAPER=en_US.UTF-8       LC_NAME=C                 
##  [9] LC_ADDRESS=C               LC_TELEPHONE=C            
## [11] LC_MEASUREMENT=en_US.UTF-8 LC_IDENTIFICATION=C       
## 
## time zone: :/etc/localtime
## tzcode source: system (glibc)
## 
## attached base packages:
## [1] stats     graphics  grDevices utils     datasets  methods   base     
## 
## other attached packages:
##  [1] lubridate_1.9.3 forcats_1.0.0   stringr_1.5.1   dplyr_1.1.4    
##  [5] purrr_1.0.2     readr_2.1.4     tidyr_1.3.0     tibble_3.2.1   
##  [9] ggplot2_3.5.1   tidyverse_2.0.0 rsimsum_0.13.0 
## 
## loaded via a namespace (and not attached):
##  [1] gtable_0.3.4      jsonlite_1.8.7    compiler_4.3.1    tidyselect_1.2.1 
##  [5] jquerylib_0.1.4   textshaping_0.3.7 systemfonts_1.0.5 scales_1.3.0     
##  [9] yaml_2.3.10       fastmap_1.2.0     R6_2.5.1          labeling_0.4.3   
## [13] generics_0.1.3    knitr_1.49        backports_1.4.1   checkmate_2.3.2  
## [17] munsell_0.5.0     tzdb_0.4.0        bslib_0.6.0       pillar_1.9.0     
## [21] rlang_1.1.4       utf8_1.2.4        stringi_1.8.2     cachem_1.1.0     
## [25] xfun_0.49         sass_0.4.9        timechange_0.2.0  cli_3.6.3        
## [29] withr_2.5.2       magrittr_2.0.3    digest_0.6.33     grid_4.3.1       
## [33] rstudioapi_0.15.0 hms_1.1.3         lifecycle_1.0.4   vctrs_0.6.4      
## [37] evaluate_0.23     glue_1.8.0        farver_2.1.1      ragg_1.2.6       
## [41] fansi_1.0.5       colorspace_2.1-0  rmarkdown_2.29    tools_4.3.1      
## [45] pkgconfig_2.0.3   htmltools_0.5.8.1 ggridges_0.5.6

2. Examples_sessionInfo_supplement.Rmd

## R version 4.3.1 (2023-06-16)
## Platform: x86_64-pc-linux-gnu (64-bit)
## Running under: Rocky Linux 8.6 (Green Obsidian)
##
## Matrix products: default
## BLAS/LAPACK: FlexiBLAS OPENBLAS; LAPACK version 3.9.0
##
## locale:
## [1] LC_CTYPE=en_US.UTF-8 LC_NUMERIC=C
## [3] LC_TIME=en_US.UTF-8 LC_COLLATE=en_US.UTF-8
## [5] LC_MONETARY=en_US.UTF-8 LC_MESSAGES=C
## [7] LC_PAPER=en_US.UTF-8 LC_NAME=C
## [9] LC_ADDRESS=C LC_TELEPHONE=C
## [11] LC_MEASUREMENT=en_US.UTF-8 LC_IDENTIFICATION=C
##
## time zone: :/etc/localtime
## tzcode source: system (glibc)
##
## attached base packages:
## [1] stats graphics grDevices utils datasets methods base
##
## other attached packages:
## [1] rjags_4-16 coda_0.19-4.1 azcore_1.0.0
## [4] ggplot2_3.5.1 MASS_7.3-60 mvtnorm_1.3-1
## [7] metafor_4.6-0 numDeriv_2016.8-1.1 metadat_1.2-0
## [10] Matrix_1.6-3
##
## loaded via a namespace (and not attached):
## [1] gtable_0.3.4 dplyr_1.1.4 compiler_4.3.1 tidyselect_1.2.1
## [5] textshaping_0.3.7 systemfonts_1.0.5 scales_1.3.0 yaml_2.3.10
## [9] fastmap_1.2.0 lattice_0.22-5 R6_2.5.1 labeling_0.4.3
## [13] generics_0.1.3 knitr_1.49 tibble_3.2.1 munsell_0.5.0
## [17] pillar_1.9.0 rlang_1.1.4 utf8_1.2.4 mathjaxr_1.6-0
## [21] xfun_0.49 cli_3.6.3 withr_2.5.2 magrittr_2.0.3
## [25] digest_0.6.33 grid_4.3.1 rstudioapi_0.15.0 lifecycle_1.0.4
## [29] nlme_3.1-163 vctrs_0.6.4 evaluate_0.23 glue_1.8.0
## [33] farver_2.1.1 ragg_1.2.6 fansi_1.0.5 colorspace_2.1-0
## [37] rmarkdown_2.29 tools_4.3.1 pkgconfig_2.0.3 htmltools_0.5.8.1

3. Generate_ss_supplement.Rmd

## R version 4.3.1 (2023-06-16)
## Platform: x86_64-pc-linux-gnu (64-bit)
## Running under: Rocky Linux 8.6 (Green Obsidian)
##
## Matrix products: default
## BLAS/LAPACK: FlexiBLAS OPENBLAS; LAPACK version 3.9.0
##
## locale:
## [1] LC_CTYPE=en_US.UTF-8 LC_NUMERIC=C
## [3] LC_TIME=en_US.UTF-8 LC_COLLATE=en_US.UTF-8
## [5] LC_MONETARY=en_US.UTF-8 LC_MESSAGES=C
## [7] LC_PAPER=en_US.UTF-8 LC_NAME=C
## [9] LC_ADDRESS=C LC_TELEPHONE=C
## [11] LC_MEASUREMENT=en_US.UTF-8 LC_IDENTIFICATION=C
##
## time zone: :/etc/localtime
## tzcode source: system (glibc)
##
## attached base packages:
## [1] stats graphics grDevices utils datasets methods base
##
## other attached packages:
## [1] rjags_4-16 coda_0.19-4.1 azcore_1.0.0
## [4] ggplot2_3.5.1 MASS_7.3-60 mvtnorm_1.3-1
## [7] metafor_4.6-0 numDeriv_2016.8-1.1 metadat_1.2-0
## [10] Matrix_1.6-3
##
## loaded via a namespace (and not attached):
## [1] vctrs_0.6.4 nlme_3.1-163 cli_3.6.3 knitr_1.49
## [5] rlang_1.1.4 xfun_0.49 generics_0.1.3 glue_1.8.0
## [9] colorspace_2.1-0 htmltools_0.5.8.1 fansi_1.0.5 scales_1.3.0
## [13] rmarkdown_2.29 grid_4.3.1 tibble_3.2.1 evaluate_0.23
## [17] munsell_0.5.0 fastmap_1.2.0 yaml_2.3.10 lifecycle_1.0.4
## [21] compiler_4.3.1 dplyr_1.1.4 mathjaxr_1.6-0 pkgconfig_2.0.3
## [25] rstudioapi_0.15.0 lattice_0.22-5 digest_0.6.33 R6_2.5.1
## [29] tidyselect_1.2.1 utf8_1.2.4 pillar_1.9.0 magrittr_2.0.3
## [33] withr_2.5.2 tools_4.3.1 gtable_0.3.4
