# Supplementary material for: A New Frequentist Implementation of the Daniels and Hughes Bivariate Meta‐Analysis Model for Surrogate Endpoint Evaluation
Source: Biom J. 2025 Mar 19;67(2):e70048. doi: 10.1002/bimj.70048 (PMC11921291; doi:10.1002/bimj.70048)
Supplement: Supplementary file 1 — Supporting Information [file BIMJ-67-e70048-s001.zip › Supplementary_Codes/SIM_STUDY_RESULTS_sessionInfo.Rmd]

---
title: "A new frequentist implementation of the Daniels and Hughes
bivariate meta-analysis model for surrogate endpoint evaluation:
Simulation study results"
author: "Dan Jackson"
date: "`r Sys.Date()`"
output:
  html_document:
    df_print: paged
  pdf_document: default
---

# Simulation study design (see also the main paper)

We used $n=20$ studies throughout. We assumed that the 20 values of $\sigma_i^2= \delta_i^2=0.05, 0.1, ...1.00$ are fixed for each simulated dataset.  We took $\sigma_i^2= \delta_i^2$ for all studies, so that the criterion $\beta=\rho_i\sigma_i/\delta_i$ is simply $\beta=\rho_i$. We varied four parameters, where in total 54 combinations of parameter values were explored. 1000 simulations where used in each setting. See the main paper for more details, but briefly we used: 

1) Three different values of $\rho = 0, 0.4, 0.8$.

2) Three different values of $\beta = 0, 0.4, 0.8$.

3) Three different values of $\tau^2=0, 0.5, 1$. 

4) Two values of $\alpha=0, 0.25$. 

Three analysis methods were used: 1) standard maximum likelihood, 2) the proposed bias adjusted method, 3) A Bayesian analysis. Again see the main paper for full details.  

We present results across all 54 scenarios and also for the 18 settings where $\beta=\rho_i$ (and maximum likelihood estimation of $\tau^2$ should perform adequately).   

Eight numerical checks are made, these are the maximum absolute differences between estimates obtained numerically ($\alpha_i$, $\beta$, $\tau^2$, $\gamma_i$; maximum likelihood estimates and adjusted estimates) and estimates obtained from the estimating equations. In all cases these differences are very small and so we have agreement to within numerical error.

```{r echo=FALSE,message=FALSE,warning=FALSE,error=FALSE,results="hide",fig.height=8,fig.width=12}
# Load R packages required to analyse the simulation study results
require(rsimsum)
require(tidyverse)
# Read in 54 csv files and bind together in one data.frame
# with 54000 results in total.
###################################
## Use these lines if reading in 54 csv files
#results<-list()
#for(i in 1:54)
#{
#  name<-paste("results", sep="_", i, ".csv")
#  results[[i]]<-read.csv(name)
#  results[[i]]$setting<-i
#}
#results_all<-NULL
#for(i in 1:54)
#{
#  results_all<-rbind(results_all, results[[i]])  
#}
###################################
## Use these lines if reading in saved simulation results
## This saves a lot of time!
load("ALL_SIM.RData")
dim(results_all)
###################################
## Simulation data now read in.
##################################################################
### Can check agreement of estimates with estimating equations
### To check correct estimates have been obtained
### Will get slight differences due to numerical error
### All correct!
max(abs(results_all$alpha-results_all$alpha_check))
max(abs(results_all$beta-results_all$beta_check))
max(abs(results_all$tau2-results_all$tau2_check))
# Gamma check is the max absolute difference for any gamma_i
max(results_all$gamma_check)
##################################################################
### Also check adjusted results - also all correct!
max(abs(results_all$Adj_alpha-results_all$Adj_alpha_check))
max(abs(results_all$Adj_beta-results_all$Adj_beta_check))
max(abs(results_all$Adj_tau2-results_all$Adj_tau2_check))
max(results_all$Adj_gamma_check)
##################################################################
### Now process the results for ease of presentation
##################################################################
# Put the results in long format
results_long <- results_all %>% rename(rho = corr) %>%
  select(alpha, Adj_alpha, Bayes_alpha, alpha_se, Adj_alpha_se,
         Bayes_lower_alpha, Bayes_upper_alpha,
         beta, Adj_beta, Bayes_beta, beta_se, Adj_beta_se,
         Bayes_lower_beta, Bayes_upper_beta,
         tau2, Adj_tau2, Bayes_tau2,
         Bayes_lower_tau2, Bayes_upper_tau2,
         setting, X, true_alpha, true_beta, true_tau2, rho) %>% 
  # Rename so all variable names are in a standard format (parameter_method_value)
  rename(alpha_mle_est = alpha, alpha_adj_est = Adj_alpha, alpha_Bayes_est = Bayes_alpha) %>%
  rename(alpha_mle_se = alpha_se, alpha_adj_se = Adj_alpha_se) %>%
  rename(alpha_Bayes_lower = Bayes_lower_alpha, alpha_Bayes_upper = Bayes_upper_alpha) %>%
  rename(beta_mle_est = beta, beta_adj_est = Adj_beta, beta_Bayes_est = Bayes_beta) %>%
  rename(beta_mle_se = beta_se, beta_adj_se = Adj_beta_se) %>%
  rename(beta_Bayes_lower = Bayes_lower_beta, beta_Bayes_upper = Bayes_upper_beta) %>%
  rename(tau2_mle_est = tau2, tau2_adj_est = Adj_tau2, tau2_Bayes_est = Bayes_tau2) %>%
  rename(tau2_Bayes_lower = Bayes_lower_tau2, tau2_Bayes_upper = Bayes_upper_tau2) %>%
  rename(alpha = true_alpha, beta = true_beta, tau2 = true_tau2) %>%
  # Add Wald 95% confidence intervals for mle and adj methods
  mutate(alpha_mle_lower = alpha_mle_est -1.96*alpha_mle_se, alpha_mle_upper = alpha_mle_est +1.96*alpha_mle_se) %>%
  mutate(alpha_adj_lower = alpha_adj_est -1.96*alpha_adj_se, alpha_adj_upper = alpha_adj_est +1.96*alpha_adj_se) %>%
  mutate(beta_mle_lower = beta_mle_est -1.96*beta_mle_se, beta_mle_upper = beta_mle_est +1.96*beta_mle_se) %>%
  mutate(beta_adj_lower = beta_adj_est -1.96*beta_adj_se, beta_adj_upper = beta_adj_est +1.96*beta_adj_se) %>%
  # Now pivot longer with a column for parameter, method and .value (est, se, lower, upper)
  pivot_longer(cols = c(alpha_mle_est, alpha_adj_est, alpha_Bayes_est,
                        alpha_mle_se, alpha_adj_se,
                        alpha_mle_lower, alpha_adj_lower, alpha_Bayes_lower,
                        alpha_mle_upper, alpha_adj_upper, alpha_Bayes_upper,
                        beta_mle_est, beta_adj_est, beta_Bayes_est,
                        beta_mle_se, beta_adj_se,
                        beta_mle_lower, beta_adj_lower, beta_Bayes_lower,
                        beta_mle_upper, beta_adj_upper, beta_Bayes_upper,
                        beta_Bayes_lower, beta_Bayes_upper,
                        tau2_mle_est, tau2_adj_est, tau2_Bayes_est,
                        tau2_Bayes_lower, tau2_Bayes_upper
                        ), 
               names_to = c("parameter","method",".value"),
               names_sep = "_") 
# true in long format
true_long <- results_all %>% select(true_alpha, true_beta, true_tau2,
                       setting, X) %>%
  pivot_longer(cols = c(true_alpha, true_beta, true_tau2), 
  names_to = c(".value","parameter"),
  names_sep = "_") 
# Join two data.frames and data manipulation is completed
results_long <- results_long %>% left_join(true_long, by=c("X","setting", "parameter"))
results_long <- results_long %>% mutate(method = ifelse(method=="mle", "MLE",
                                        ifelse(method=="adj", "Adjusted", "Bayesian")))

```

# Bias for alpha

```{r echo=FALSE,message=FALSE,warning=FALSE,error=FALSE,results="show",fig.height=8,fig.width=12}
# Using rsimsum to summarise results
############################################
# 12/12/2024: updated R package rsimsum does not allow lower and upper
# as names, call them bottom and top 
results_long$bottom<-results_long$lower
results_long$top<-results_long$upper
############################################
s <- multisimsum(data = results_long  %>%
                   # bug in multisimsum means we cannot call the estimate parameter "est"
                   rename(b=est) %>% 
                   # bug in multisimsum means we must specify a non-null se for all sims even if calculation of coverage uses lower and upper
                   # to make sure se is not being used we shall set it to 0 for all sims. If it was being used the coverage would be zero
                   mutate(se=0),  
                 par = "parameter",
                 estvarname = "b", se = "se", true = "true", ## cannot have true variable as a by variable otherwise crashes
                 ci.limits = c("bottom","top"),
                 methodvar = "method", 
                 by = c("alpha", "rho", "beta", "tau2"),
                 ref = "MLE")
# Using rsimsum to summarise results - for beta=rho
s2 <- multisimsum(data = results_long  %>%
                    filter(beta==rho) %>%
                    rename(b=est) %>% 
                    mutate(se=0),  
                  par = "parameter",
                  estvarname = "b", se = "se", true = "true", ## cannot have true variable as a by variable otherwise crashes
                  ci.limits = c("bottom","top"),
                  methodvar = "method", 
                  by = c("alpha", "beta", "tau2"),
                  ref = "MLE")


```
```{r echo=FALSE,message=FALSE,warning=FALSE,error=FALSE,results="show",fig.height=8,fig.width=12}
alpha.nlp <- autoplot(s, par = "alpha", stats = "bias", type = "nlp") 
alpha.nlp + 
  xlab("Simulation setting") + 
  ylab("Bias")+
  ggtitle("All settings") +
  theme(
    axis.title.x = element_text(size = 20),
    axis.title.y = element_text(size = 20),
    axis.text.x = element_text(size = 20),
    axis.text.y = element_text(size = 20),
  ) + ylim(-0.02, 0.06) 
# Plot for just beta=rho settings
alpha.nlp.2 <- autoplot(s2, par = "alpha", stats = "bias", type = "nlp") 
# change y-location of settings plot to be the same y-location as in the first autoplot (alpha.nlp) above
# first we need to merge in the y-locations from alpha.nlp
original.y.locations <- alpha.nlp$data %>% select(alpha, beta, tau2, .alpha, .beta, .tau2) %>% distinct()
alpha.nlp.2$data <-
  alpha.nlp.2$data %>% 
  select(-c(.alpha, .beta, .tau2)) %>%
  left_join(original.y.locations, by = c("alpha", "beta", "tau2"))
# We also now must change the y-location of the labels
alpha.nlp.2$layers[[4]]$data$y <- alpha.nlp$layers[[4]]$data$y
alpha.nlp.2$layers[[6]]$data$y <- alpha.nlp$layers[[8]]$data$y
alpha.nlp.2$layers[[8]]$data$y <- alpha.nlp$layers[[10]]$data$y
# Now produce the plot
alpha.nlp.2 + 
  xlab("Simulation setting") + 
  ylab("Bias")+
  ggtitle("Settings where beta=rho") +
  theme(
    axis.title.x = element_text(size = 20),
    axis.title.y = element_text(size = 20),
    axis.text.x = element_text(size = 20),
    axis.text.y = element_text(size = 20),
  )+ylim(-0.02, 0.06)
```

\newpage

# Bias for beta


```{r echo=FALSE,message=FALSE,warning=FALSE,error=FALSE,results="show",fig.height=8,fig.width=12}
beta.nlp <- autoplot(s, par = "beta", stats = "bias", type = "nlp") 
beta.nlp + 
  xlab("Simulation setting") + 
  ylab("Bias")+
  ggtitle("All settings")+
  theme(
    axis.title.x = element_text(size = 20),
    axis.title.y = element_text(size = 20),
    axis.text.x = element_text(size = 20),
    axis.text.y = element_text(size = 20),
  )+ylim(-0.05, 0.12)
###########################
### output for paper#######
ggsave("FIG_ONE_LEFT.jpeg", height = 10, width=10, dpi=900)
###########################
# Plot for just beta=rho settings
beta.nlp.2 <- autoplot(s2, par = "beta", stats = "bias", type = "nlp")
# change y-location of settings plot to be the same y-location as in the first autoplot above
# first we need to merge in the y-locations from autoplot above
original.y.locations <- beta.nlp$data %>% select(alpha, beta, tau2, .alpha, .beta, .tau2) %>% distinct()
beta.nlp.2$data <-
  beta.nlp.2$data %>% 
  select(-c(.alpha, .beta, .tau2)) %>%
  left_join(original.y.locations, by = c("alpha", "beta", "tau2"))
# We also now must change the y-location of the labels
beta.nlp.2$layers[[4]]$data$y <- beta.nlp$layers[[4]]$data$y
beta.nlp.2$layers[[6]]$data$y <- beta.nlp$layers[[8]]$data$y
beta.nlp.2$layers[[8]]$data$y <- beta.nlp$layers[[10]]$data$y
# Now produce the plot
beta.nlp.2 + 
  xlab("Simulation setting") + 
  ylab("Bias")+
  ggtitle("Settings where beta=rho") +
  theme(
    axis.title.x = element_text(size = 20),
    axis.title.y = element_text(size = 20),
    axis.text.x = element_text(size = 20),
    axis.text.y = element_text(size = 20),
  )+ylim(-0.05, 0.12)
```

\newpage

# Bias for tau2

```{r echo=FALSE,message=FALSE,warning=FALSE,error=FALSE,results="show",fig.height=8,fig.width=12}
tau2.nlp <- autoplot(s, par = "tau2", stats = "bias", type = "nlp") 
tau2.nlp + 
  xlab("Simulation setting") + 
  ylab("Bias")+
  ggtitle("All settings") +
  theme(
    axis.title.x = element_text(size = 20),
    axis.title.y = element_text(size = 20),
    axis.text.x = element_text(size = 20),
    axis.text.y = element_text(size = 20),
  )+ylim(-0.6, 1)
###########################
### output for paper#######
ggsave("FIG_ONE_RIGHT.jpeg", height = 10, width=10, dpi=900)
###########################
# Plot for just beta=rho settings
tau2.nlp.2 <- autoplot(s2, par = "tau2", stats = "bias", type = "nlp")
# change y-location of settings plot to be the same y-location as in the first autoplot above
# first we need to merge in the y-locations from autoplot above
original.y.locations <- tau2.nlp$data %>% select(alpha, beta, tau2, .alpha, .beta, .tau2) %>% distinct()
tau2.nlp.2$data <-
  tau2.nlp.2$data %>% 
  select(-c(.alpha, .beta, .tau2)) %>%
  left_join(original.y.locations, by = c("alpha", "beta", "tau2"))
# We also now must change the y-location of the labels
tau2.nlp.2$layers[[4]]$data$y <- tau2.nlp$layers[[4]]$data$y
tau2.nlp.2$layers[[6]]$data$y <- tau2.nlp$layers[[8]]$data$y
tau2.nlp.2$layers[[8]]$data$y <- tau2.nlp$layers[[10]]$data$y
# Now produce the plot
tau2.nlp.2 +  
  xlab("Simulation setting") + 
  ylab("Bias")+
  ggtitle("Settings where beta=rho") +
  theme(
    axis.title.x = element_text(size = 20),
    axis.title.y = element_text(size = 20),
    axis.text.x = element_text(size = 20),
    axis.text.y = element_text(size = 20),
  )+ylim(-0.6, 1)
```


# Coverage for alpha

```{r echo=FALSE,message=FALSE,warning=FALSE,error=FALSE,results="show",fig.height=8,fig.width=12}
# plot of coverage for alpha (all settings)
alpha.nlp.cover <- autoplot(s, par = "alpha", stats = "cover", type = "nlp") 
alpha.nlp.cover + 
  xlab("Simulation setting") + 
  ylab("Coverage")+
  ggtitle("All settings") +
  theme(
    axis.title.x = element_text(size = 20),
    axis.title.y = element_text(size = 20),
    axis.text.x = element_text(size = 20),
    axis.text.y = element_text(size = 20),
  )+ylim(0.75, 1.2)
###########################
### output for paper#######
ggsave("FIG_TWO_LEFT.jpeg", height = 10, width=10, dpi=900)
###########################
# plot of coverage for alpha (setting where beta=rho)
alpha.nlp.cover.2 <- autoplot(s2, par = "alpha", stats = "cover", type = "nlp") 
# change y-location of settings plot to be the same y-location as in the first autoplot above
# first we need to merge in the y-locations from autoplot above
original.y.locations <- alpha.nlp.cover$data %>% select(alpha, beta, tau2, .alpha, .beta, .tau2) %>% distinct()
alpha.nlp.cover.2$data <-
  alpha.nlp.cover.2$data %>% 
  select(-c(.alpha, .beta, .tau2)) %>%
  left_join(original.y.locations, by = c("alpha", "beta", "tau2"))
# We also now must change the y-location of the labels
alpha.nlp.cover.2$layers[[4]]$data$y <- alpha.nlp.cover$layers[[4]]$data$y
alpha.nlp.cover.2$layers[[6]]$data$y <- alpha.nlp.cover$layers[[8]]$data$y
alpha.nlp.cover.2$layers[[8]]$data$y <- alpha.nlp.cover$layers[[10]]$data$y
# Now produce the plot
alpha.nlp.cover.2 + 
  xlab("Simulation setting") + 
  ylab("Coverage")+
  ggtitle("Settings where beta=rho") +
  theme(
    axis.title.x = element_text(size = 20),
    axis.title.y = element_text(size = 20),
    axis.text.x = element_text(size = 20),
    axis.text.y = element_text(size = 20),
  )+ylim(0.75, 1.2)
```


# Coverage for beta

```{r echo=FALSE,message=FALSE,warning=FALSE,error=FALSE,results="show",fig.height=8,fig.width=12}
# plot of bias for beta (all settings)
beta.nlp.cover <- autoplot(s, par = "beta", stats = "cover", type = "nlp") 
beta.nlp.cover + 
  xlab("Simulation setting") + 
  ylab("Coverage")+
  ggtitle("All settings") +
  theme(
    axis.title.x = element_text(size = 20),
    axis.title.y = element_text(size = 20),
    axis.text.x = element_text(size = 20),
    axis.text.y = element_text(size = 20),
  )+ylim(0.75, 1.2)
###########################
### output for paper#######
ggsave("FIG_TWO_RIGHT.jpeg", height = 10, width=10, dpi=900)
###########################
# plot of coverage for beta (setting where beta=rho)
beta.nlp.cover.2 <- autoplot(s2, par = "beta", stats = "cover", type = "nlp") 
# change y-location of settings plot to be the same y-location as in the first autoplot above
# first we need to merge in the y-locations from autoplot above
original.y.locations <- beta.nlp.cover$data %>% select(alpha, beta, tau2, .alpha, .beta, .tau2) %>% distinct()
beta.nlp.cover.2$data <-
  beta.nlp.cover.2$data %>% 
  select(-c(.alpha, .beta, .tau2)) %>%
  left_join(original.y.locations, by = c("alpha", "beta", "tau2"))
# We also now must change the y-location of the labels
beta.nlp.cover.2$layers[[4]]$data$y <- beta.nlp.cover$layers[[4]]$data$y
beta.nlp.cover.2$layers[[6]]$data$y <- beta.nlp.cover$layers[[8]]$data$y
beta.nlp.cover.2$layers[[8]]$data$y <- beta.nlp.cover$layers[[10]]$data$y
# Now produce the plot
beta.nlp.cover.2 + 
  xlab("Simulation setting") + 
  ylab("Coverage")+
  ggtitle("Settings where beta=rho") +
  theme(
    axis.title.x = element_text(size = 20),
    axis.title.y = element_text(size = 20),
    axis.text.x = element_text(size = 20),
    axis.text.y = element_text(size = 20),
  )+ylim(0.75, 1.2)
```

\newpage

# Comparing posterior means and medians of tau2

```{r echo=FALSE,message=FALSE,warning=FALSE,error=FALSE,results="show",fig.height=8,fig.width=12}
results_tau2 <- results_all %>% rename(rho = corr) %>% 
  select(Bayes_tau2, Bayes_median_tau2,
         setting, X, true_alpha, true_beta, true_tau2, rho)%>% 
  # Rename so all variable names are in a standard format (parameter_method_value)
  rename(tau2_Mean_est = Bayes_tau2, tau2_Median_est = Bayes_median_tau2)%>%
  rename(alpha = true_alpha, beta = true_beta, tau2 = true_tau2)%>%
  # Now pivot longer with a column for parameter, method and .value (est, se, lower, upper)
  pivot_longer(cols = c(tau2_Mean_est, tau2_Median_est), 
  names_to = c("parameter","method",".value"),
  names_sep = "_")


results_long_tau2 <- results_tau2 %>% left_join(true_long, by=c("X","setting", "parameter"))

s_tau2 <- multisimsum(data = results_long_tau2  %>%
                   # bug in multisimsum means we cannot call the estimate parameter "est"
                   rename(b=est) %>% 
                   # bug in multisimsum means we must specify a non-null se for all sims even if calculation of coverage uses lower and upper
                   # to make sure se is not being used we shall set it to 0 for all sims. If it was being used the coverage would be zero
                   mutate(se=0),  
                 par = "parameter",
                 estvarname = "b", se = "se", true = "true", ## cannot have true variable as a by variable otherwise crashes
                 #ci.limits = c("bottom","top"),
                 methodvar = "method", 
                 by = c("alpha", "rho", "beta", "tau2"),
                 ref = "Mean")

tau2.nlp.3 <- autoplot(s_tau2 , par = "tau2", stats = "bias", type = "nlp")
# change y-location of settings plot to be the same y-location as in the first autoplot above
# first we need to merge in the y-locations from autoplot above
original.y.locations <- tau2.nlp$data %>% select(alpha, rho, beta, tau2, .alpha, .rho, .beta, .tau2) %>% distinct()
tau2.nlp.3$data <-
  tau2.nlp.3$data %>% 
  select(-c(.alpha, .rho, .beta, .tau2)) %>%
  left_join(original.y.locations, by = c("alpha", "rho", "beta", "tau2"))
# We also now must change the y-location of the labels
tau2.nlp.3$layers[[4]]$data$y <- tau2.nlp$layers[[4]]$data$y
tau2.nlp.3$layers[[6]]$data$y <- tau2.nlp$layers[[6]]$data$y
tau2.nlp.3$layers[[8]]$data$y <- tau2.nlp$layers[[8]]$data$y
tau2.nlp.3$layers[[10]]$data$y <- tau2.nlp$layers[[10]]$data$y
# Now produce the plot
tau2.nlp.3 + 
  xlab("Simulation setting") + 
  ylab("Bias")+
  ggtitle("All settings") +
  theme(
    axis.title.x = element_text(size = 20),
    axis.title.y = element_text(size = 20),
    axis.text.x = element_text(size = 20),
    axis.text.y = element_text(size = 20),
  )+ylim(-0.6, 1)
```

```{r echo=FALSE,message=FALSE,warning=FALSE,error=FALSE,results="show",fig.height=8,fig.width=12}
sessionInfo()
```
